# Supplementary material for: Multitasking in older adults with type 2 diabetes: A cross-sectional analysis
Source: PLoS One. 2017 Oct 18;12(10):e0186583. doi: 10.1371/journal.pone.0186583 (PMC5646844; doi:10.1371/journal.pone.0186583)
Supplement: S1 File — (XLSX) [file pone.0186583.s001.xlsx]

## Sheet: All Data
Subject #	Group	Match	Age	Gender	HTN	ED	BMI	BS	HbA1c	Comorbidities	Duration	Complications	Falls	AD8	MMSE	BDI	RAPA	PSQI	WART	ST FDS	ST Time	ST Time (m/s)	ST SO	DT FDS	DT Time	DT Time (m/s)	DT SO	DTC Digits	DTC Time	DTC Time (m/s)	DTC Steps	WART Total	PRT	ST Words	ST TOT	ST ERR	DT Words	DT TOT	DT ERR	DTC Words	DTC Target	DTC Error	PRT Total	KPTK	NBCK	TMT1	TMT2	TMT3	TMT 2 + 3
EFDM01	1	EFDM25	73	1	1	1	30.8	200	11.2	CAD, HTN, HLP, A-fib	9	Neuropathy, ? Nephropathy	0	0	28	0	4	2		7	5.8425	1.0441	0.5	6.25	6.0075	1.0154	1.25	0.107143	0.0282413	0.0275	1.5	0.544881		10	78.11	19.75	12	69.85	17.135	-0.2	0.105748	-0.132405	-0.0755523	33	47	32.16	43	35.07	78.07
EFDM02	1	EFDM27	66	1	1	1	30.4	119	6.3	HTN, cardiac arrhythmia, HLP	8	None known	0	1	29	16	7	6		8	4.353	1.4013	0.25	6.5	4.68	1.3034	0.25	0.1875	0.0751206	0.0699	0	0.0858		12.5	76.44	14.28	14	79.57	16.235	-0.12	-0.0409471	0.136905	-0.00801413	24	47	36.07	32.22	37.63	69.85
EFDM03	1	EFDM67	62	0	1	1	35.3	171	6.9	Hep C, HTN, Depression, OA, Low back pain	5	Neuropathy	1	0	30	3	4	6		7	6.0475	1.0087	0.75	6.75	6.185	0.9863	0.25	0.0357143	0.0227367	0.0222	-0.666667	-0.202917		12.5	84.15	13.26	16	74.61	17.61	-0.28	0.113369	0.328054	0.0538078	31	41	25.28	29.4	38.65	68.05
EFDM04	1	EFDM 39	77	1	1	1	33.5	100	7.6	CAD, HTN, BPH, HLP	53	None known	0	0	29	1	5	2		7	5.21	1.1708	0.25	4.75	5.74	1.0627	1.25	0.321429	0.101727	0.0923	4	1.47124		9	79.95	19.04	9.5	79.69	15.74	-0.0555556	0.00325203	-0.173319	-0.0752076	30	54	28.75	51.75	40.6	92.35
EFDM05	0	EFDM14	65	1	1	0	28.7	77	NA	CAD, HTN	NA	NA	0	0	29	3	7	5		5	3.7325	0.7423	0	4	3.815	0.8362	2.25	0.25	0.0221031	-0.1265	2.25	0.791167		8	87.63	11.49	9.75	76.25	17.69	-0.21875	0.129864	0.5396	0.150238	31	46	24.15	28.15	44.03	72.18
EFDM06	0	EFDM16	66	0	0	1	22.7	79	NA	Scoliosis, spinal stenosis, strabismus, hypoglycemic episodes	NA	NA	0	0	30	3	6	7		5	5.4125	1.4646	0	5	5.505	1.4878	0.25	0	0.0170901	-0.0159	0.25	0.0780333		14	77.46	25.62	10	74.215	19.34	0.285714	0.0418926	-0.245121	0.0274953	38	57	27.81	46.65	47.53	94.18
EFDM07	1	EFDM24	82	0	1	1	34.1	142	7.1	Essential tremor, HTN, HLP, skin CA, cardiac dysrhythmia, low back pain	20		0	0	30	4	6	9		7	8.2175	1.1714	0.25	2	7.295	1.2151	1.5	0.714286	-0.11226	-0.0374	5	1.8923		10	67.94	32.89	6.5	50.185	57.14	0.35	0.261334	0.737306	0.449547	31	23	35.94	49.94	86.34	136.28
EFDM08	1	EFDM28	66	1	1	1	23.9	225	7.1	HTN	12		0	0	28	4	6	3		8	4.165	1.2735	0.5	4.5	4.1	1.3062	1.5	0.4375	-0.0156062	-0.0257	2	0.803933		10	80.72	19.37	9	77.51	17.72	0.1	0.0397671	-0.0851833	0.0181946	20	19	27.38	32.97	32.22	65.19
EFDM09	1	EFDM71	63	0	1	1	33.7	89	6.1	HTN, HLP, hypothyroid, GERD, TKA	1	None known	0	0	29	4	6	11		5	5.2075	0.9363	0	4	5.02	0.9686	0.25	0.2	-0.0360058	-0.0345	0.25	0.1385		11.5	70.14	22.28	10.5	72.85	21.08	0.0869565	-0.038637	-0.05386	-0.00184682	39	53	22.93	49.6	41.31	90.91
EFDM10	1	EFDM38	78	0	1	1	23.7	119	6.4	HTN, OP, hx LS laminectomy and diskectomy	5	Neuropathy	0	0	29	2	4	5		5	4.79	1.0463	0.5	5	4.67	1.0083	0.75	0	-0.0250522	0.0364	0.5	0.1788		8	81.49	14.83	7.5	53.55	23.96	0.0625	0.342864	0.615644	0.340336	37	37	28.79	35.85	38.72	74.57
EFDM11	1	EFDM45	70	0	1	0	39.5	119	6.8	HTN, HLP, hypothyroid, THA, SC stimulator, OA, gout R MTP replacement, HLP, OSA, Depression/anxiety	7	Neuropathy	1	0	27	8	4	2		8	6.515	1.337	1.75	6.75	6.2975	1.2986	2.5	0.15625	-0.0333845	0.0287	0.428571	0.204507		11	78.28	14.58	11	77.9	18.18	0	0.00485437	0.246914	0.0839226	34	52	29.34	48.03	44.56	92.59
EFDM12	1	EFDM72	76	0	1	0	36.3	99	7.2	HTN, HLP, GERD	20	None known	0	0	27	4	3	6		6	5.83	0.674	2.25	2	6.05	0.7162	2.25	0.666667	0.0377358	-0.0625	0	0.201389		8.5	76.17	25.96	9.5	77.265	39.755	-0.117647	-0.0143757	0.531394	0.133124	34	51	21.18	46.53	41.38	87.91
EFDM13	0	EFDM22	61	1	1	1	24.1	89	NA	HTN	NA	NA	0	1	30	3	7	3		6	2.75	1.4725	0.5	6	3.1475	1.3563	0.25	0	0.144545	0.0789	-0.5	-0.140367		10	88.19	12.27	12.5	87.835	12.715	-0.25	0.0040254	0.0362673	-0.0699024	38	57	20.53	36.15	39.75	75.9
EFDM14	1	EFDM05	63	1	1	0	38.3	133	7.2	HTN	26		0	0	29	5	6	3		6	4.5625	0.515	0.25	4.75	4.6975	0.6554	0.75	0.208333	0.029589	-0.2726	2	0.645244		11	80.31	19.95	11	73.75	16.86	0	0.0816835	-0.154887	-0.0244012	33	40	30.44	52.93	40.56	93.49
EFDM 15	1	EFDM44	62	0	1	0	35.6	282	11.2	Fibromyalgia, OA, HLP, HTN	1	None known	0	0	29	6	4	10		5	9.05	0.5657	1	5	8.5175	0.5219	2.75	0	-0.0588398	0.0774	1.75	0.609133		16	72.56	18.09	19.5	72.485	15.61	-0.21875	0.00103363	-0.137092	-0.11827	39	57	20.09	25.28	23.5	48.78
EFDM16	1	EFDM06	64	0	0	1	30	115	7.1	Pituitary tumor excision (30 years ago)	3	None known	0	0	26	0	4	1		5	4.1425	0.9363	1.25	3.75	4.4975	1.0231	1.5	0.25	0.085697	-0.0927	0.2	0.1191		9.5	87.51	15.37	8.5	86.52	19.19	0.105263	0.011313	0.248536	0.121704	35	41	55.12	42.97	55.71	98.68
EFDM17	1	EFDM68	85	0	0	0	30.1	106	6.6	B knee OA, hammer toes, hx bladder and breast CA	10	None known	0	0	27	9	4	2		8	11.845	1.1238	3.5	3.25	9.3075	1.0744	6.75	0.59375	-0.214225	0.0439	0.928571	0.522074		16.5	81.06	14.49	17.5	64.07	12.625	-0.0606061	0.209598	-0.128709	0.00676077	29	21	72.34	55.22	46.03	101.25
EFDM18	1	EFDM64	84	0	0	0	25.3	114	5.7	L knee fusion due to TB, L hip fx, chronic back pain	4.5	None known	0	1	30	9	6	10		7	10.7825	1.1101	0.25	5.75	11.6875	1.1949	1.5	0.178571	0.0839323	-0.0764	5	1.70072		9	72.31	12.44	13	75.405	11.405	-0.444444	-0.0428018	-0.0831994	-0.190149	33	44	52.28	87.43	95.72	183.15
EFDM 19	1	EFDM33	90	1	1	1	25.8	188	8.4	Cardiomyopathy, HTN, renal insufficiency, macular degeneration	15	Mild Neuropathy	0	1	29	15	3	8		6	6.515	1.5834	1.75	5	5.9625	1.5824	2.75	0.166667	-0.0848043	0.0006	0.571429	0.246232		9	87.85	8.2	10	85.135	10.545	-0.111111	0.030905	0.285976	0.0685898	37	51	69.06	120.25	125.57	245.82
EFDM20	1	EFDM34	76	0	1	1	40.8	143	8.9	Hypertension	10	None known	1	0	29	3	3	4		7	5.428	1.4129	0.5	4.75	5.6775	1.3556	1.5	0.321429	0.0459654	0.0406	2	0.787343		10.5	87.91	8.8	15	79.42	14.08	-0.428571	0.096576	0.6	0.0893349	33	52	17.96	42.16	50.87	93.03
EFDM21	1	EFDM65	73	0	0	1	28.6	126	6.7	HLP, GERD, A-fib	3	None known	0	0	30	0	6	5		6	5.495	1.3778	0.75	5	5.105	1.4211	1.75	0.166667	-0.0709736	-0.0315	1.33333	0.4895		15	81.91	11.62	15.5	86.645	8.47	-0.0333333	-0.0578073	-0.271084	-0.120742	39	48	27.6	33.2	38.5	71.7
EFDM22	1	EFDM13	60	1	1	1	33.1	120	7	HTN, HLP	5	None known	0	0	27	1	6	3		7	3.8525	1.2091	0.5	6.25	3.855	1.238	0	0.107143	0.000648929	-0.0238	-1	-0.305552		23	85.06	9.56	25	72.88	13.095	-0.0869565	0.143193	0.36977	0.142002	40	60	23.1	24.4	44.6	69
EFDM23	1	EFDM46	80	0	1	0	31.4	105	6.2	HTN, HLP	12	None known	0	0	30	8	7	8		5	4.3175	1.2849	1	4.25	4.5	1.4096	1	0.15	0.0422698	-0.0971	0	0.0176333		4.5	69.89	11.98	8	71.205	12.38	-0.777778	-0.0188153	0.033389	-0.254401	36	42	48.19	32.53	42.78	75.31
EFDM24	0	EFDM07	86	0	1	1	22.4	99	NA	A-fib, thyroidectomy, OA, TKA, THA	NA	NA	0	0	29	8	4	8		5	4.2675	1.1805	0.25	4	4.3625	1.1333	0.25	0.2	0.0222613	0.0399	0	0.0799667		21.5	84.62	9.91	14	80.015	10.405	0.348837	0.0544198	0.0499495	0.151069	38	50	26	58.2	46.5	104.7
EFDM25	0	EFDM01	75	1	1	1	27	111	NA	HTN, GERD	NA	NA	0	0	29	7	3	6		5	3.8525	0.6194	0.25	4.5	3.795	0.6374	0.5	0.1	-0.0149254	-0.029	1	0.357		11.5	73	27.23	13.5	65.93	16.82	-0.173913	0.0968493	-0.382299	-0.153121	33	42	25.47	25.63	27.25	52.88
EFDM26	1	EFDM30	68	0	0	1	28.5	124	6.2	A-fib, hypthyroidism, B knee surgeries (arthroscopic)	7	None known	0	0	28	6	4	4		4	4.4275	1.5712	0.5	3.75	4.2925	1.4328	1	0.0625	-0.0304912	0.0881	1	0.383533		18.5	66.39	25.51	12.5	72.305	15.565	0.324324	-0.0890947	-0.389847	-0.0515392	39	44	15.1	36.3	39.2	75.5
EFDM27	0	EFDM02	69	1	1	1	30.6	93	NA	HTN, A-fib	NA	NA	0	0	30	1	4	3		6	3.8675	1.1338	0.25	5	3.85	1.0184	0.5	0.166667	-0.00452489	0.1018	1	0.422822		16.5	88.92	7.95	17.5	85.585	10.75	-0.0606061	0.0375056	0.352201	0.1097	38	51	27.5	31.1	41.3	72.4
EFDM28	0	EFDM08	68	1	1	1	29.6	105	NA	HTN, hypothyroidism, HLP	NA	NA	0	0	28	0	4	6		8	3.17	1.1736	0	4.75	3.08	1.2008	0.25	0.40625	-0.0283912	-0.0231	0.25	0.21105		17.5	84.79	9.3	13.5	80.845	9.595	0.228571	0.0465267	0.0317204	0.102273	40	51	15.4	24.1	28	52.1
EFDM29	1	EFDM76	70	1	1	0	37.3	116	6.6	CAD s/p CABG, HTN, HLP	17	None known	0	0	30	2	6	3		9	5.045	1.2682	0.5	5.25	4.9275	1.1955	0.5	0.416667	-0.0232904	0.0573	0	0.157989		8.5	67.94	11.91	8	70.205	11.465	0.0588235	-0.0333382	-0.0373636	-0.00395942	39	39	42.6	45.6	42.4	88
EFDM30	0	EFDM26	64	0	0	1	20.2	76	NA	None	NA	NA	0	0	30	0	6	1		6	3.2925	1.3919	0	5	3.2425	1.5591	0	0.166667	-0.015186	-0.1201	0	0.0155222		18.5	84.79	9.49	16	84.16	9.435	0.135135	0.00743012	-0.00579557	0.0455899	40	43	31.6	25.4	28	53.4
EFDM31	1	EFDM47	81	0	0	1	22.7	142	8	HLP, hypothyroidism	2	None known	0	0	30	4	4	1		5	4.7475	1.1229	0.25	4	4.3275	1.1302	0.75	0.2	-0.0884676	-0.0065	2	0.731167		21	84.53	14.06	16.5	84.48	10.115	0.214286	0.000591506	-0.280583	-0.021902	39	39	28.1	34	85.8	119.8
EFDM32	1	EFDM80	79	1	1	0	28.7	107	6.3	BPH, OA, CRI, HTN, HLP, low back pain	32	None known	0	1	28	28	3	10		6	5.1675	1.0432	0	3.75	5.3825	1.0996	0.75	0.375	0.0416062	-0.0541	0.75	0.356967		17	81.28	10.83	16	91.95	9.05	0.0588235	-0.131275	-0.164358	-0.0789364	28	48	48.5	58.1	48.8	106.9
EFDM33	0	EFDM19	87	1	1	1	25.7	95	NA	HTN, HLP, BPH, mild glaucoma	NA	NA	0	1	26	0	3	1		6	4.8325	1.084	0	3.25	5.4925	1.0623	0	0.458333	0.136575	0.02	0	0.159444		9	77.46	11.46	5.5	77.34	10.515	0.388889	0.00154919	-0.0824607	0.102659	33	28	29.9	31	43.4	74.4
EFDM34	0	EFDM20	72	0	1	1	19.6	95	NA	HLP	NA	NA	0	0	30	5	3	5		5	3.81	0.7639	0	5	3.755	0.6019	0	0	-0.0144357	0.2121	0	0.0707		14.5	76.88	11.88	19.5	71.905	12.045	-0.344828	0.0647112	0.0138889	-0.0887425	33	26	19.6	34.28	48.97	83.25
EFDM35	0	EFDM41	69	0	1	1	25.7	110	NA	HTN, CAD s/p CABG, hypothyroid, HLP	NA	NA	0	0	29	3	6	6		7	3.795	1.1359	0.25	3.5	3.805	1.1736	1.25	0.5	0.00263505	-0.0332	4	1.48893		20.5	88.93	9.11	17.5	84.89	9.955	0.146341	0.045429	0.0927552	0.0948419	39	38	22.5	56	40.8	96.8
EFDM36	1	EFDM37	81	0	0	1	25.2	135	6.8		11	None known	0	1	29	9	3	5		7	9.8475	1.3246	0	3.5	9.57	1.3385	0.75	0.5	-0.0281797	-0.0104	0.75	0.4132		16	77.43	24.73	14.5	69.3	13.13	0.09375	0.104998	-0.469066	-0.0901059	31	39	28	58.2	51.1	109.3
EFDM37	0	EFDM36	75	0	0	1	23.7	94	NA	GERD, OA, diverticulitis	NA	NA	0	0	30	2	6	3		10	2.99	0.9524	0	8.5	3.5875	0.976	0.25	0.15	0.199833	-0.0248	0.25	0.125067		19.5	88.68	9.79	18.5	68.585	11.725	0.0512821	0.226601	0.197651	0.158511	39	52	24.7	25	28.9	53.9
EFDM38	0	EFDM10	78	0	1	1	32.2	92	NA	GERD, diverticulitis, HLP, HTN	NA	NA	0	0	30	1	6	13		5	2.73	0.7001	0.25	3.5	2.7875	0.7279	0.75	0.3	0.0210623	-0.0397	2	0.753433		15	92.03	7.15	12	86.745	8.33	0.2	0.0574269	0.165035	0.140821	39	37	17.8	49.6	42.6	92.2
EFDM39	0	EFDM04	83	1	1	1	21.4	117	NA	HTN, Raynaud's, CAD s/p CABG x 3, hx colon CA	NA	NA	1	0	29	0	7	3		8	4.0325	1.4663	0.25	4	3.975	1.6021	0.75	0.5	-0.0142591	-0.0926	2	0.802467		14	72.85	20.02	14.5	70.19	13.35	-0.0357143	0.0365134	-0.333167	-0.110789	38	47	29.9	69.2	51.5	120.7
EFDM40	1	EFDM79	69	1	1	1	29.5	111	5.8	A-fib, HTN, OSA (has CPAP), Cataract surgery	3	Neuropathy	0	0	30	3	6	5		7	3.8825	1.2317	0	4.75	4.2575	1.228	1.25	0.321429	0.0965873	0.003	1.25	0.52481		14	78.56	12.19	13.5	73.35	10.54	0.0357143	0.0663187	-0.135357	-0.0111079	37	44	19.63	32.38	53.15	85.53
EFDM41	1	EFDM35	70	0	1	1	36.1	236	8.5	OA, HTN, HLP, bipolar d/o	16	Mild Retinopathy	0	0	30	17	3	7		7	5.38	1.6343	0	6.5	5.99	1.599	0.75	0.0714286	0.113383	0.0216	0.75	0.28101		11	81.6	10.92	13	80.225	10.795	-0.181818	0.0168505	-0.0114469	-0.0588049	39	56	19.8	31.1	42.3	73.4
EFDM42	1	EFDM43	74	0	1	1	28.9	124	6.5	HTN, HLP	1	None known	0	0	28	4	4	1		7	5.1975	1.127	0	3	5.08	1.1081	0.5	0.571429	-0.022607	0.0168	0.5	0.362743		14	79.81	11.71	16.5	78.11	11.24	-0.178571	0.0213006	-0.0401366	-0.0658025	37	44	23.35	24.57	35.07	59.64
EFDM43	0	EFDM42	71	0	1	1	25.6	124	NA	HTN	NA	NA	0	0	29	4	4	2		6	4.7125	2.2182	0.5	4.5	4.8425	1.938	1	0.25	0.0275862	0.1263	1	0.458767		21.5	81.01	9.16	21	77.39	10.82	0.0232558	0.0446858	0.181223	0.0830548	37	38	21.24	27.06	31.07	58.13
EFDM44	0	EFDM15	64	0	1	0	23.3	*134	NA	HTN	NA	NA	0	0	28	0	7	4		8	4.885	1.4294	0	6.25	4.6874	1.3983	1	0.21875	-0.0404504	0.0218	1	0.413517		16.5	87.205	9.685	16.5	72.785	10.88	0	0.165357	0.123387	0.0962481	37	23	29.1	31.5	37.4	68.9
EFDM45	0	EFDM11	65	0	1	0	40.6	100	NA	HTN, HLP, depression, OSA, obesity	NA	NA	0	1	30	31	4	18		5	6.26	1.5834	0.75	5	6.865	1.6074	0.75	0	0.0966454	-0.0152	0	-0.00506667		25.5	87.41	8.33	23	81.225	10.4	0.0980392	0.0707585	0.248499	0.139099	36	36	32.6	35.03	31.06	66.09
EFDM46	0	EFDM23	78	0	1	0	23.6	87	NA	HTN, back pain, restless leg syndrome	NA	NA	0	0	30	4	4	2		8	4.5	1.5772	1	5.25	4.45	1.5844	0.75	0.34375	-0.0111111	-0.0045	-0.25	0.02975		15	74.89	12.15	14.5	69.03	12.32	0.0333333	0.0782481	0.0139918	0.0418577	38	56	17.1	36	27.8	63.8
EFDM47	0	EFDM31	82	0	0	1	24.8	84	NA	Migraine, Essential tremor, mild depression, Asprin, Psoriasis, OP	NA	NA	0	0	29	4	3	2		5	4.625	1.9243	0	4.5	4.9975	1.9805	0	0.1	0.0805405	-0.0292	0	0.0236		11.5	81.1	11.65	14	72.465	12.38	-0.217391	0.106473	0.0626609	-0.0160856	38	47	33.5	51.1	54.5	105.6
EFDM48	1	EFDM73	82	1	1	1	28.5	171	7.8	HTN, GERD	NA	None known	0	1	29	4	4	5		7	4.81	1.8527	0.25	5.75	5.1025	1.8813	0.5	0.178571	0.0608108	-0.0154	1	0.387724		19	78.79	11.11	16	83.28	9.38	0.157895	-0.0569869	-0.155716	-0.0182693	39	49	25.3	45.9	58	103.9
EFDM49	0	EFDM58	74	0	1	1	31.7	97	NA	HTN, HLP, hypothyroidism, frequent UTI	NA	NA	0	0	28	4	3	2		5	4.0825	1.2623	0.25	4.5	4.2425	1.1106	1.5	0.1	0.0391917	0.1202	5	1.74007		6	75.88	12.07	5	74.865	11.74	0.166667	0.0133764	-0.0273405	0.0509008	38	25	30.3	57.4	58.9	116.3
EFDM50	1	EFDM51	64	0	1	1	32.8	101	5.7	HTN, HLP, asthma	3	None known	0	0	27	3	6	5		5	4.3825	1.601	0.5	3.75	3.9125	1.6245	1.25	0.25	-0.107245	-0.0146	1.5	0.578467		6	81.88	11.005	9	58.5	15.38	-0.5	0.28554	0.397547	0.0610288	28	25	25.97	63.41	71.5	134.91
EFDM51	0	EFDM50	63	0	1	1	33.3	100	NA	HTN, OA	NA	NA	0	0	30	9	4	8		7	4.5475	1.6074	0.25	4.75	4.3575	1.6032	0	0.321429	-0.0417812	0.0026	-1	-0.225324		16	72.49	11.45	15	73.33	10.855	0.0625	-0.0115878	-0.0519651	-0.000350957	38	37	19.72	30.53	34.81	65.34
EFDM52	1	EFDM78	60	0	1	1	31.6	98	5.6	HTN, Depression/anxiety	17	None known	1	1	27	23	6	5		7	5.4325	2.0401	0	2.5	5.3975	1.7003	0	0.642857	-0.00644271	0.1666	0	0.269819		12	81.495	11.88	9	73.28	11.55	0.25	0.100804	-0.0277778	0.107675	29	33	31.2	36.9	36.8	73.7
EFDM53	0	EFDM57	68	0	0	1	23.2	81	NA	HLP, mild asthma, hx of seizures	NA	NA	0	0	30	6	6	4		8	4.1275	2.2344	0	5	4.275	2.1883	0.25	0.375	0.0357359	0.0206	0.25	0.2152		20.5	80.1	13.77	20.5	85.31	10.13	0	-0.0650437	-0.264343	-0.109795	39	38	15.9	24.5	27	51.5
EFDM54	0	EFDM59	68	1	0	1	29.3	84	NA	Depression, hypothyroid, mild neuropathy (idiopathic)	NA	NA	0	0	28	4	7	7		7	4.0525	1.5127	0	4.5	4.0925	1.5346	0	0.357143	0.00987045	-0.0145	0	0.114214		15.5	85.41	13.495	15	82.4	10.095	0.0322581	0.0352418	-0.251945	-0.0614818	38	45	17	40.1	31.7	71.8
EFDM55	1	EFDM77	85	0	1	1	25	95	6	HTN, pancreatic insufficiency	19	None known	1	0	27	5	4	9		7	5.8475	1.2944	0	3.75	5.5475	1.2597	0.25	0.464286	-0.051304	0.0268	0.25	0.247029		11	73.885	14.29	12	70.605	16.26	-0.0909091	0.0443933	0.137859	0.0304476	36	44	19.4	47.2	35.1	82.3
EFDM56	1	EFDM69	83	1	1	1	29.5	73	6.5	HTN, BPH, hypothyroidism, HLP	25	Neuropathy	0	0	30	3	4	5		7	5.6275	1.2487	2	6.5	5.7425	1.3014	2.5	0.0714286	0.0204354	-0.0422	0.25	0.0930762		15	82.335	11.585	16	73.35	12.425	-0.0666667	0.109127	0.0725076	0.0383227	37	48	27.6	58	62.5	120.5
EFDM57	1	EFDM53	65	0	0	1	25.3	106	5.4	mild depression	3	None known	0	0	30	5	4	7		8	7.985	0.9744	0.5	4.5	10.135	0.8886	1	0.4375	0.269255	0.0881	1	0.508533		19.5	84.76	9.105	16	84.52	10.315	0.179487	0.00283152	0.132894	0.105071	38	43	21.1	33.3	24.2	57.5
EFDM58	1	EFDM49	79	0	1	1	30.7	98	6	HTN, OSA, OA	40	None known	1	1	27	5	6	9		7	5.37	1.3556	0	4.25	5.1975	1.3708	0	0.392857	-0.0321229	-0.0112	0	0.127219		8	87.75	9.615	12	73.58	12.565	-0.5	0.161481	0.306812	-0.0105687	37	39	54	52.2	61.6	113.8
EFDM59	1	EFDM54	70	1	0	1	32.5	92	6.9	CAD s/p CABG, HLP	26	Retinopathy	0	0	29	13	6	4		9	4.605	1.3189	0	4.75	4.5575	1.2206	0	0.472222	-0.0103149	0.0745	0	0.182241		20.5	80.885	11.175	21	77.915	11.955	-0.0243902	0.0367188	0.0697987	0.0273757	40	52	24.3	50.6	31.9	82.5
EFDM60	1	EFDM66	77	0	1	1	25.2	129	5.7	HTN, HLP, basal cell carcinoma, breast CA, cataracts	7	Neuropathy	0	0	30	10	4	9		8	6.405	1.4942	0	6	6.25	1.4378	0	0.25	-0.0241998	0.0377	0	0.0959		16	70.82	12.655	14.5	67.795	11.915	0.09375	0.0427139	-0.0584749	0.0259963	36	36	23.5	44.3	39.6	83.9
EFDM61	1	EFDM75	81	0	1	1	36.6	202	7.7	HTN, B TKA, R THA, OA, aortic valve replacement, hemolytic anemia	15	None known	0	0	30	6	4	8		6	8.7125	1.3414	0.75	3	8.38	1.3999	0.75	0.5	-0.0381636	-0.0436	0	0.152133		15	84.585	10.15	11	79.78	10.32	0.266667	0.0568068	0.0167488	0.113407	32	51	32.5	31.5	42.4	73.9
EFDM62	1	EFDM74	60	0	1	1	31.4	96	6.5	HTN, HLP, OSA, hypothyroidism, GERD	2	None known	0	0	30	3	7	7		8	4.16	1.4779	0.25	4.25	3.8075	1.4269	1.25	0.46875	-0.0847356	0.0345	4	1.50108		7.5	80.855	10.54	11.5	77.565	10.54	-0.533333	0.0406901	0	-0.164214	39	49	33.9	25.3	24.4	49.7
EFDM63	1	EFDM70	69	1	1	1	36.5	199	7.2	HTN, OSA, insomnia, CHF, occluded renal artery	13	None known	0	0	28	10	7	12		6	4.9525	1.5052	0.5	5	4.9675	1.4905	1	0.166667	0.00302877	0.0098	1	0.392156		8.5	83.695	10.755	11.5	82.48	10.725	-0.352941	0.014517	-0.0027894	-0.113738	33	49	23.8	53.2	64.7	117.9
EFDM64	0	EFDM18	77	0	0	0	21.1	87	NA	Osteoporosis	NA	NA	0	0	30	1	4	2		7	4.575	1.3333	0	5.75	4.8375	1.261	0	0.178571	0.057377	0.0543	0	0.0776238		9.5	80.06	15.375	9.5	75.24	10.81	0	0.0602048	-0.296911	-0.0789019	36	43	25.8	49.4	56.5	105.9
EFDM65	0	EFDM21	76	0	0	1	23.1	68	NA	Raynaud's ?HLP	NA	NA	0	0	29	6	7	9		7	4.8825	1.2494	0.25	4.75	4.775	1.2775	0	0.321429	-0.0220174	-0.0225	-1	-0.23369		15	66.83	12.16	15.5	74.735	10.705	-0.0333333	-0.118285	-0.119655	-0.0904244	35	32	26.1	34.6	63.4	98
EFDM66	0	EFDM60	73	0	1	1	22.8	88	NA	HTN, HLP, hypothyroid	NA	NA	0	0	28	0	4	10		5	3.8625	1.5793	0	4	3.805	1.6032	0.25	0.2	-0.0148867	-0.0151	0.25	0.144967		12	70.16	19.325	15	67.18	27.555	-0.25	0.0424743	0.425873	0.0727825	38	40	23.3	25.6	24.8	50.4
EFDM67	0	EFDM03	67	0	1	1	26	82	NA	HTN, seasonal allergies	NA	NA	0	0	30	0	4	5		9	4.5275	1.3473	0	6.25	4.275	1.4269	0	0.305556	-0.0557703	-0.0591	0	0.0821519		17	69.62	14.145	17.5	81.275	10.37	-0.0294118	-0.167409	-0.266879	-0.154566	37	47	19.8	25.1	37.7	62.8
EFDM68	0	EFDM17	82	0	0	0	21.5	82	NA	HLP	NA	NA	0	0	29	2	6	4		5	6.71	0.9091	0	4.75	7.2175	0.8452	0.25	0.05	0.0756334	0.0703	0.25	0.123433		13	90.425	9.16	12.5	83.145	12.065	0.0384615	0.0805087	0.31714	0.14537	36	49	34.4	37.3	74.9	112.2
EFDM69	0	EFDM56	78	1	1	1	27.3	124	NA	HTN, CAD s/p CABG, spinal stenosis, gout	NA	NA	0	0	29	2	4	6		9	5.6275	1.084	1.5	6	5.93	1.0287	1.75	0.333333	0.0537539	0.051	0.1667	0.183678		20	87.66	7.865	22.5	74.69	9.96	-0.125	0.147958	0.26637	0.0964427	39	47	40	78.3	46.5	124.8
EFDM70	0	EFDM63	68	1	1	1	28	102	NA	HTN, CAD s/p stent, Menierre's, PVCs	NA	NA	0	0	30	3	7	1		7	3.6775	1.6587	0.25	4.5	4.005	1.5231	0.25	0.357143	0.0890551	0.0818	0	0.146314		14	80.145	11.115	17.5	71.455	11.37	-0.25	0.108428	0.022942	-0.0395432	40	49	31.7	39.6	46.1	85.7
EFDM71	0	EFDM09	66	0	1	1	28.3	89	NA	HTN, Depression/anxiety, hypothyroid, OP	NA	NA	0	0	29	2	6	4		8	3.515	1.7354	0	5.5	3.72	1.6398	0	0.3125	0.0583215	0.0551	0	0.122533		17.5	88.77	8.78	18.5	85.53	10.295	-0.0571429	0.0364988	0.172551	0.0506357	36	42	17.1	50.4	71.2	121.6
EFDM72	0	EFDM12	76	0	1	0	28.3	86	NA	HTN, Hyperthyroidism, HLP, carotid stenosis, CAD	NA	NA	1	0	30	0	4	10		5	5.9575	1.0239	0	4	6.595	0.9249	0.25	0.2	0.107008	0.0967	0.25	0.182233		9	86.775	9.505	8	78.265	9.94	0.111111	0.0980697	0.0457654	0.0849821	36	56	26.6	38.7	31.4	70.1
EFDM73	0	EFDM48	87	1	1	1	28.7	113	NA	HTN, Renal insufficiency, hx prostate, renal, and skin CA	NA	NA	0	1	27	5	4	7		5	9.11	0.6696	1	2.5	8.5275	0.7153	1.25	0.5	-0.0639407	-0.0683	0.25	0.227233		8.5	85.415	9.22	10	68.27	13.665	-0.176471	0.200726	0.482104	0.168786	27	37	83	66.8	89.4	156.2
EFDM74	0	EFDM62	66	0	1	1	27.5	98	NA	HTN, Rosacea	NA	NA	0	0	30	0	3	2		8	4.9825	1.2243	0	8	4.885	1.2487	0	0	-0.0195685	-0.02	0	-0.00666667		13.5	72.425	11.825	15.5	62.45	11.39	-0.148148	0.137729	-0.0367865	-0.0157353	40	51	16.03	31.97	24.9	56.87
EFDM75	0	EFDM61	82	0	1	1	25	59	NA	HTN, back pain, restless leg syndrome, breast CA, cataracts, B RTC surgery	NA	NA	0	1	30	12	3	13		7	5.5	1.1091	0.5	5.25	5.0775	1.2014	0.5	0.25	-0.0768182	-0.0832	0	0.0556		13	84.795	10.23	12.5	82.695	9.135	0.0384615	0.0247656	-0.107038	-0.0146037	39	50	32	48	32.2	80.2
EFDM76	0	EFDM29	74	1	1	0	32.1	96	NA	HTN, CAD, pacemaker, Gout, bilateral knee OA, back surgery x 2	NA	NA	0	0	28	18	3	4		7	9.3575	0.6519	0.25	5	9.8525	0.6191	0	0.285714	0.0528987	0.0502	-0.25	0.0286381		6.5	59.97	13.725	5	55.26	15.775	0.230769	0.0785393	0.149362	0.15289	37	37	27	45.5	54.1	99.6
EFDM77	0	EFDM55	84	0	1	1	31.9	76	NA	HTN, hypothyroidism, HLP, GERD, OA	NA	NA	0	1	29	4	4	3		7	7.6975	0.7925	0.25	5.25	7.8125	0.7808	0	0.25	0.0149399	0.0147	-0.25	0.0049		17	90.025	8.32	12.5	87.175	9.975	0.264706	0.0316579	0.198918	0.165094	34	30	20.9	98	70.9	168.9
EFDM78	0	EFDM52	61	0	1	1	21.4	86	NA	HTN, HLP	NA	NA	0	0	30	2	6	3		5	4.0575	1.5034	0	3.75	4.0175	1.5184	0	0.25	-0.00985829	-0.01	0	0.08		26	82.86	11.245	23.5	76.495	15.95	0.0961538	0.0768163	0.418408	0.197126	40	52	20	40.3	40.7	81
EFDM79	0	EFDM40	64	1	1	1	32.9	90	NA	HTN	NA	NA	0	0	30	0	3	2		8	3.5	1.7429	0	5.5	3.52	1.733	0	0.3125	0.00571429	0.0057	0	0.106067		21	81.49	10.37	18	83.66	10.91	0.142857	-0.026629	0.0520733	0.0561005	38	58	21.8	23.3	26.8	50.1
EFDM80	0	EFDM32	82	1	1	0	28.4	85	NA	HTN	NA	NA	0	0	29	9	4	7		5	4.6325	1.3168	0	3.25	4.6575	1.3097	0	0.35	0.00539665	0.0054	0	0.118467		6.5	76.625	11.345	7.5	78.735	19.8	-0.153846	-0.0275367	0.745262	0.18796	33	38	22.2	38.6	50.1	88.7
Subject #	Group	Match	Age	Gender	HTN	ED	BMI	BS	HbA1c	Comorbidities	Duration	Complications	Falls	AD8	MMSE	BDI	RAPA	PSQI	WART	ST FDS	ST Time	ST Time (m/s)	ST SO	DT FDS	DT Time	DT Time (m/s)	DT SO	DTC Digits	DTC Time	DTC Time (m/s)	DTC Steps	WART Total	PRT	ST Words	ST TOT	ST ERR	DT Words	DT TOT	DT ERR	DTC Words	DTC Target	DTC Error	PRT Total	KPTK	NBCK	TMT1	TMT2	TMT3	TMT 2 + 3
[truncated: 31 more columns]

## Sheet: Data by Group
Subject #	Group	Match	Age	Gender	HTN	Eduction	Body Mass Index	Fasting Blood Sugar (mg/dL)	HbA1c	Complications	Falls	AD8	Mini-Mental Status Exam	Becks Depression	WART	Single-task digit span	Single-task time (s)	Single-task time (m/s)	Single-task steps off	Dual-task digit span	Dual-task time (s)	Dual-task time (m/s)	Dual-task steps off	Dual-task cost digit span	Dual-task cost time (s)	Dual-task cost time (m/s)	Dual-task cost steps off	WART Total	PRT	Single-task words	Single-task time on target (%)	Single-task error distance	Dual-task words	Dual-task time on target (%)	Dual-task error distance	Dual-task cost words	Dual-task cost time on target	Dual-task cost error distance	PRT Total	GAIT	Normal gait speed (m/s)	Normal gait stride variability (%)	Fast gait speed (m/s)	Fast gait stride variability (%)	Late Life Function and Disability	LLFDI -Function	LLFDI-Frequency	LLFDI-Disability
EFDM01	DM	EFDM25	73	1	1	1	30.8	200	11.2	Neuropathy, ? Nephropathy	0	0	28	0		7	5.8425	1.0441	0.5	6.25	6.0075	1.0154	1.25	0.107143	0.0282413	0.0275	1.5	0.544881		10	78.11	19.75	12	69.85	17.135	-0.2	0.105748	-0.132405	-0.0755523		0.99	4.74	1.11	5.11		69.6	53.7	83.4
EFDM02	DM	EFDM27	66	1	1	1	30.4	119	6.3	None known	0	1	29	16		8	4.353	1.4013	0.25	6.5	4.68	1.3034	0.25	0.1875	0.0751206	0.0699	0	0.0858		12.5	76.44	14.28	14	79.57	16.235	-0.12	-0.0409471	0.136905	-0.00801413		1.17	2.24	1.54	3.82		72.31	56.15	74
EFDM03	DM	EFDM67	62	0	1	1	35.3	171	6.9	Neuropathy	1	0	30	3		7	6.0475	1.0087	0.75	6.75	6.185	0.9863	0.25	0.0357143	0.0227367	0.0222	-0.666667	-0.202917		12.5	84.15	13.26	16	74.61	17.61	-0.28	0.113369	0.328054	0.0538078		0.84	9.16	1.14	2.94		47.6	47.56	62.65
EFDM04	DM	EFDM 39	77	1	1	1	33.5	100	7.6	None known	0	0	29	1		7	5.21	1.1708	0.25	4.75	5.74	1.0627	1.25	0.321429	0.101727	0.0923	4	1.47124		9	79.95	19.04	9.5	79.69	15.74	-0.0555556	0.00325203	-0.173319	-0.0752076		1.19	3.44	1.41	5.53		66.77	61.11	83.44
EFDM05	CN	EFDM14	65	1	1	0	28.7	77	NA	NA	0	0	29	3		5	3.7325	1.6343	0	4	3.815	1.599	2.25	0.25	0.0221031	0.0216	2.25	0.840533		8	87.63	11.49	9.75	76.25	17.69	-0.21875	0.129864	0.5396	0.150238		1.19	1.94	1.92	1.8		81.67	61.11	72.59
EFDM06	CN	EFDM16	66	0	0	1	22.7	79	NA	NA	0	0	30	3		5	5.4125	1.127	0	5	5.505	1.1081	0.25	0	0.0170901	0.0168	0.25	0.0889333		14	77.46	25.62	10	74.215	19.34	0.285714	0.0418926	-0.245121	0.0274953		1.29	5.11	1.64	1.33		72.31	52.23	89.31
EFDM07	DM	EFDM24	82	0	1	1	34.1	142	7.1		0	0	30	4		7	8.2175	0.7423	0.25	2	7.295	0.8362	1.5	0.714286	-0.11226	-0.1265	5	1.8626		10	67.94	32.89	6.5	50.185	57.14	0.35	0.261334	0.737306	0.449547		0.97	4.67	1.25	5.45		58.36	65.07	68.19
EFDM08	DM	EFDM28	66	1	1	1	23.9	225	7.1		0	0	28	4		8	4.165	1.4646	0.5	4.5	4.1	1.4878	1.5	0.4375	-0.0156062	-0.0159	2	0.8072		10	80.72	19.37	9	77.51	17.72	0.1	0.0397671	-0.0851833	0.0181946		1.29	9.79	1.54	6.61		73.39	70.61	75.63
EFDM09	DM	EFDM71	63	0	1	1	33.7	89	6.1	None known	0	0	29	4		5	5.2075	1.1714	0	4	5.02	1.2151	0.25	0.2	-0.0360058	-0.0374	0.25	0.137533		11.5	70.14	22.28	10.5	72.85	21.08	0.0869565	-0.038637	-0.05386	-0.00184682		1.31	2.51	1.59	2.83		59.52	68.5	83.44
EFDM10	DM	EFDM38	78	0	1	1	23.7	119	6.4	Neuropathy	0	0	29	2		5	4.79	1.2735	0.5	5	4.67	1.3062	0.75	0	-0.0250522	-0.0257	0.5	0.1581		8	81.49	14.83	7.5	53.55	23.96	0.0625	0.342864	0.615644	0.340336		1.46	3.6	1.58	2.68		61.17	70.61	83.44
EFDM11	DM	EFDM45	70	0	1	0	39.5	119	6.8	Neuropathy	1	0	27	8		8	6.515	0.9363	1.75	6.75	6.2975	0.9686	2.5	0.15625	-0.0333845	-0.0345	0.428571	0.18344		11	78.28	14.58	11	77.9	18.18	0	0.00485437	0.246914	0.0839226							47.9	53.71	77.57
EFDM12	DM	EFDM72	76	0	1	0	36.3	99	7.2	None known	0	0	27	4		6	5.83	1.0463	2.25	2	6.05	1.0083	2.25	0.666667	0.0377358	0.0364	0	0.234356		8.5	76.17	25.96	9.5	77.265	39.755	-0.117647	-0.0143757	0.531394	0.133124							56.89	58.95	83.44
EFDM13	CN	EFDM22	61	1	1	1	24.1	89	NA	NA	0	1	30	3		6	2.75	2.2182	0.5	6	3.1475	1.938	0.25	0	0.144545	0.1263	-0.5	-0.124567		10	88.19	12.27	12.5	87.835	12.715	-0.25	0.0040254	0.0362673	-0.0699024							81.67	54.49	100
EFDM14	DM	EFDM05	63	1	1	0	38.3	133	7.2		0	0	29	5		6	4.5625	1.337	0.25	4.75	4.6975	1.2986	0.75	0.208333	0.029589	0.0287	2	0.745678		11	80.31	19.95	11	73.75	16.86	0	0.0816835	-0.154887	-0.0244012		1.23	10.8	2.42	9.29		69.6	50.82	77.57
EFDM 15	DM	EFDM44	62	0	1	0	35.6	282	11.2	None known	0	0	29	6		5	9.05	0.674	1	5	8.5175	0.7162	2.75	0	-0.0588398	-0.0625	1.75	0.5625		16	72.56	18.09	19.5	72.485	15.61	-0.21875	0.00103363	-0.137092	-0.11827		0.6	8.12	0.89	5.17		46.11	47.56	67.29
EFDM16	DM	EFDM06	64	0	0	1	30	115	7.1	None known	0	0	26	0		5	4.1425	1.4725	1.25	3.75	4.4975	1.3563	1.5	0.25	0.085697	0.0789	0.2	0.1763		9.5	87.51	15.37	8.5	86.52	19.19	0.105263	0.011313	0.248536	0.121704		1.05	4.49	1.41	5.44		74.59	66.68	75.63
EFDM17	DM	EFDM68	85	0	0	0	30.1	106	6.6	None known	0	0	27	9		8	11.845	0.515	3.5	3.25	9.3075	0.6554	6.75	0.59375	-0.214225	-0.2726	0.928571	0.416574		16.5	81.06	14.49	17.5	64.07	12.625	-0.0606061	0.209598	-0.128709	0.00676077		0.55	4.47	0.65	5.78		50.32	52.23	68.19
EFDM18	DM	EFDM64	84	0	0	0	25.3	114	5.7	None known	0	1	30	9		7	10.7825	0.5657	0.25	5.75	11.6875	0.5219	1.5	0.178571	0.0839323	0.0774	5	1.75199		9	72.31	12.44	13	75.405	11.405	-0.444444	-0.0428018	-0.0831994	-0.190149		0.59	16.08	0.69	4.96		42.53	49.48	49.22
EFDM 19	DM	EFDM33	90	1	1	1	25.8	188	8.4	Mild Neuropathy	0	1	29	15		6	6.515	0.9363	1.75	5	5.9625	1.0231	2.75	0.166667	-0.0848043	-0.0927	0.571429	0.215132		9	87.85	8.2	10	85.135	10.545	-0.111111	0.030905	0.285976	0.0685898		0.82	5.78	1.26	7.33		43.74	44.46	49.89
EFDM20	DM	EFDM34	76	0	1	1	40.8	143	8.9	None known	1	0	29	3		7	5.428	1.1238	0.5	4.75	5.6775	1.0744	1.5	0.321429	0.0459654	0.0439	2	0.788443		10.5	87.91	8.8	15	79.42	14.08	-0.428571	0.096576	0.6	0.0893349		1.02	3.69	1.23	4.09		51.87	50.82	66.43
EFDM21	DM	EFDM65	73	0	0	1	28.6	126	6.7	None known	0	0	30	0		6	5.495	1.1101	0.75	5	5.105	1.1949	1.75	0.166667	-0.0709736	-0.0764	1.33333	0.474533		15	81.91	11.62	15.5	86.645	8.47	-0.0333333	-0.0578073	-0.271084	-0.120742		1.15	2.4	1.09	7.4		79.35	62.32	100
EFDM22	DM	EFDM13	60	1	1	1	33.1	120	7	None known	0	0	27	1		7	3.8525	1.5834	0.5	6.25	3.855	1.5824	0	0.107143	0.000648929	0.0006	-1	-0.297419		23	85.06	9.56	25	72.88	13.095	-0.0869565	0.143193	0.36977	0.142002		1.37	1.27	2.2	2.45		74.59	61.11	89.31
EFDM23	DM	EFDM46	80	0	1	0	31.4	105	6.2	None known	0	0	30	8		5	4.3175	1.4129	1	4.25	4.5	1.3556	1	0.15	0.0422698	0.0406	0	0.0635333		4.5	69.89	11.98	8	71.205	12.38	-0.777778	-0.0188153	0.033389	-0.254401		0.89	3.32	1.23	3.93		56.53	58.95	89.31
EFDM24	CN	EFDM07	86	0	1	1	22.4	99	NA	NA	0	0	29	8		5	4.2675	1.4294	0.25	4	4.3625	1.3983	0.25	0.2	0.0222613	0.0218	0	0.0739333		21.5	84.62	9.91	14	80.015	10.405	0.348837	0.0544198	0.0499495	0.151069		1.16	5.91	1.57	3.93		54.14	55.3	63.36
EFDM25	CN	EFDM01	75	1	1	1	27	111	NA	NA	0	0	29	7		5	3.8525	1.5834	0.25	4.5	3.795	1.6074	0.5	0.1	-0.0149254	-0.0152	1	0.3616		11.5	73	27.23	13.5	65.93	16.82	-0.173913	0.0968493	-0.382299	-0.153121		1.1	5.16	1.49	3.95		67.42	59.99	100
EFDM26	DM	EFDM30	68	0	0	1	28.5	124	6.2	None known	0	0	28	6		4	4.4275	1.3778	0.5	3.75	4.2925	1.4211	1	0.0625	-0.0304912	-0.0315	1	0.343667		18.5	66.39	25.51	12.5	72.305	15.565	0.324324	-0.0890947	-0.389847	-0.0515392		0.11	8.95	1.34	4.09		62.05	57.97	83.44
EFDM27	CN	EFDM02	69	1	1	1	30.6	93	NA	NA	0	0	30	1		6	3.8675	1.5772	0.25	5	3.85	1.5844	0.5	0.166667	-0.00452489	-0.0045	1	0.387389		16.5	88.92	7.95	17.5	85.585	10.75	-0.0606061	0.0375056	0.352201	0.1097		0.96	2.86	1.92	4.52		71.33	52.23	89.3
EFDM28	CN	EFDM08	68	1	1	1	29.6	105	NA	NA	0	0	28	0		8	3.17	1.9243	0	4.75	3.08	1.9805	0.25	0.40625	-0.0283912	-0.0292	0.25	0.209017		17.5	84.79	9.3	13.5	80.845	9.595	0.228571	0.0465267	0.0317204	0.102273		1.26	3.24	2.19	3.43		79.35	50.15	100
EFDM29	DM	EFDM76	70	1	1	0	37.3	116	6.6	None known	0	0	30	2		9	5.045	1.2091	0.5	5.25	4.9275	1.238	0.5	0.416667	-0.0232904	-0.0238	0	0.130956		8.5	67.94	11.91	8	70.205	11.465	0.0588235	-0.0333382	-0.0373636	-0.00395942		1.14	4.97	1.33	1.97		62.05	59.99	74
EFDM30	CN	EFDM26	64	0	0	1	20.2	76	NA	NA	0	0	30	0		6	3.2925	1.8527	0	5	3.2425	1.8813	0	0.166667	-0.015186	-0.0154	0	0.0504222		18.5	84.79	9.49	16	84.16	9.435	0.135135	0.00743012	-0.00579557	0.0455899		1.16	3.62	1.94	1.99		79.35	61.11	83.44
EFDM31	DM	EFDM47	81	0	0	1	22.7	142	8	None known	0	0	30	4		5	4.7475	1.2849	0.25	4	4.3275	1.4096	0.75	0.2	-0.0884676	-0.0971	2	0.700967		21	84.53	14.06	16.5	84.48	10.115	0.214286	0.000591506	-0.280583	-0.021902		0.91	6.17	1.21	7.75		68.1	57.97	100
EFDM32	DM	EFDM80	79	1	1	0	28.7	107	6.3	None known	0	1	28	28		6	5.1675	1.1805	0	3.75	5.3825	1.1333	0.75	0.375	0.0416062	0.0399	0.75	0.3883		17	81.28	10.83	16	91.95	9.05	0.0588235	-0.131275	-0.164358	-0.0789364		1.09	6.1	1.5	10.57		58.74	46.31	62.65
EFDM33	CN	EFDM19	87	1	1	1	25.7	95	NA	NA	0	1	26	0		6	4.8325	1.2623	0	3.25	5.4925	1.1106	0	0.458333	0.136575	0.1202	0	0.192844		9	77.46	11.46	5.5	77.34	10.515	0.388889	0.00154919	-0.0824607	0.102659		0.99	3.14	1.48	4.42		69.6	52.96	80.03
EFDM34	CN	EFDM20	72	0	1	1	19.6	95	NA	NA	0	0	30	5		5	3.81	1.601	0	5	3.755	1.6245	0	0	-0.0144357	-0.0146	0	-0.00486667		14.5	76.88	11.88	19.5	71.905	12.045	-0.344828	0.0647112	0.0138889	-0.0887425		1.16	3.01	1.39	7.5		59.92	59.99	83.44
EFDM35	CN	EFDM41	69	0	1	1	25.7	110	NA	NA	0	0	29	3		7	3.795	1.6074	0.25	3.5	3.805	1.6032	1.25	0.5	0.00263505	0.0026	4	1.50087		20.5	88.93	9.11	17.5	84.89	9.955	0.146341	0.045429	0.0927552	0.0948419		1.13	5.18	1.53	3.76		73.39	59.99	70.2
EFDM36	DM	EFDM37	81	0	0	1	25.2	135	6.8	None known	0	1	29	9		7	9.8475	0.6194	0	3.5	9.57	0.6374	0.75	0.5	-0.0281797	-0.029	0.75	0.407		16	77.43	24.73	14.5	69.3	13.13	0.09375	0.104998	-0.469066	-0.0901059		0.67	5.74	0.87	7.11		57.25	48.19	77.57
EFDM37	CN	EFDM36	75	0	0	1	23.7	94	NA	NA	0	0	30	2		10	2.99	2.0401	0	8.5	3.5875	1.7003	0.25	0.15	0.199833	0.1666	0.25	0.188867		19.5	88.68	9.79	18.5	68.585	11.725	0.0512821	0.226601	0.197651	0.158511		1.22	3.02	1.61	3.98		68.1	68.5	89.31
EFDM38	CN	EFDM10	78	0	1	1	32.2	92	NA	NA	0	0	30	1		5	2.73	2.2344	0.25	3.5	2.7875	2.1883	0.75	0.3	0.0210623	0.0206	2	0.773533		15	92.03	7.15	12	86.745	8.33	0.2	0.0574269	0.165035	0.140821		1.09	15.63	1.41	5.38		70.43	70.61	100
EFDM39	CN	EFDM04	83	1	1	1	21.4	117	NA	NA	1	0	29	0		8	4.0325	1.5127	0.25	4	3.975	1.5346	0.75	0.5	-0.0142591	-0.0145	2	0.8285		14	72.85	20.02	14.5	70.19	13.35	-0.0357143	0.0365134	-0.333167	-0.110789		1.18	4.16	1.62	2.93		68.82	57.04	100
EFDM40	DM	EFDM79	69	1	1	1	29.5	111	5.8	Neuropathy	0	0	30	3		7	3.8825	1.5712	0	4.75	4.2575	1.4328	1.25	0.321429	0.0965873	0.0881	1.25	0.553176		14	78.56	12.19	13.5	73.35	10.54	0.0357143	0.0663187	-0.135357	-0.0111079		1.45	4.78	1.72	1.99		67.42	58.95	100
EFDM41	DM	EFDM35	70	0	1	1	36.1	236	8.5	Mild Retinopathy	0	0	30	17		7	5.38	1.1338	0	6.5	5.99	1.0184	0.75	0.0714286	0.113383	0.1018	0.75	0.307743		11	81.6	10.92	13	80.225	10.795	-0.181818	0.0168505	-0.0114469	-0.0588049		1.08	4.33	1.45	5.16		45.52	52.96	66.43
EFDM42	DM	EFDM43	74	0	1	1	28.9	124	6.5	None known	0	0	28	4		7	5.1975	1.1736	0	3	5.08	1.2008	0.5	0.571429	-0.022607	-0.0231	0.5	0.349443		14	79.81	11.71	16.5	78.11	11.24	-0.178571	0.0213006	-0.0401366	-0.0658025		1.07	3.08	1.25	12.5		66.77	54.49	100
EFDM43	CN	EFDM42	71	0	1	1	25.6	124	NA	NA	0	0	29	4		6	4.7125	1.2944	0.5	4.5	4.8425	1.2597	1	0.25	0.0275862	0.0268	1	0.4256		21.5	81.01	9.16	21	77.39	10.82	0.0232558	0.0446858	0.181223	0.0830548		0.92	5.45	1.24	5.86		59.92	66.68	100
EFDM44	CN	EFDM15	64	0	1	0	23.3	*134	NA	NA	0	0	28	0		8	4.885	1.2487	0	6.25	4.6874	1.3014	1	0.21875	-0.0404504	-0.0422	1	0.392183		16.5	87.205	9.685	16.5	72.785	10.88	0	0.165357	0.123387	0.0962481		1.11	3.44	1.47	1.78		68.82	62.32	100
EFDM45	CN	EFDM11	65	0	1	0	40.6	100	NA	NA	0	1	30	31		5	6.26	0.9744	0.75	5	6.865	0.8886	0.75	0	0.0966454	0.0881	0	0.0293667		25.5	87.41	8.33	23	81.225	10.4	0.0980392	0.0707585	0.248499	0.139099		0.79	4.08	1.19	17.39		46.71	48.83	56.19
EFDM46	CN	EFDM23	78	0	1	0	23.6	87	NA	NA	0	0	30	4		8	4.5	1.3556	1	5.25	4.45	1.3708	0.75	0.34375	-0.0111111	-0.0112	-0.25	0.0275167		15	74.89	12.15	14.5	69.03	12.32	0.0333333	0.0782481	0.0139918	0.0418577		1.26	2.93	1.59	5.3		73.39	57.97	100
EFDM47	CN	EFDM31	82	0	0	1	24.8	84	NA	NA	0	0	29	4		5	4.625	1.3189	0	4.5	4.9975	1.2206	0	0.1	0.0805405	0.0745	0	0.0581667		11.5	81.1	11.65	14	72.465	12.38	-0.217391	0.106473	0.0626609	-0.0160856		0.95	3.9	1.58	4.71		68.1	61.11	77.57
EFDM48	DM	EFDM73	82	1	1	1	28.5	171	7.8	None known	0	1	29	4		7	4.81	1.2682	0.25	5.75	5.1025	1.1955	0.5	0.178571	0.0608108	0.0573	1	0.411957		19	78.79	11.11	16	83.28	9.38	0.157895	-0.0569869	-0.155716	-0.0182693		1.23	3.23	1.79	5		60.33	50.82	77.57
EFDM49	CN	EFDM58	74	0	1	1	31.7	97	NA	NA	0	0	28	4		5	4.0825	1.4942	0.25	4.5	4.2425	1.4378	1.5	0.1	0.0391917	0.0377	5	1.71257		6	75.88	12.07	5	74.865	11.74	0.166667	0.0133764	-0.0273405	0.0509008		1.1	6.43	1.53	2.74		71.33	54.49	100
EFDM50	DM	EFDM51	64	0	1	1	32.8	101	5.7	None known	0	0	27	3		5	4.3825	1.3919	0.5	3.75	3.9125	1.5591	1.25	0.25	-0.107245	-0.1201	1.5	0.5433		6	81.88	11.005	9	58.5	15.38	-0.5	0.28554	0.397547	0.0610288		0.83	2.33	1.04	3.33		53.81	62.32	100
EFDM51	CN	EFDM50	63	0	1	1	33.3	100	NA	NA	0	0	30	9		7	4.5475	1.3414	0.25	4.75	4.3575	1.3999	0	0.321429	-0.0417812	-0.0436	-1	-0.240724		16	72.49	11.45	15	73.33	10.855	0.0625	-0.0115878	-0.0519651	-0.000350957		0.68	4.64	1.03	2.41		51.87	50.15	59.97
EFDM52	DM	EFDM78	60	0	1	1	31.6	98	5.6	None known	1	1	27	23		7	5.4325	1.1229	0	2.5	5.3975	1.1302	0	0.642857	-0.00644271	-0.0065	0	0.212119		12	81.495	11.88	9	73.28	11.55	0.25	0.100804	-0.0277778	0.107675		0.98	4.19	1.1	4.1		64.48	53.71	100
EFDM53	CN	EFDM57	68	0	0	1	23.2	81	NA	NA	0	0	30	6		8	4.1275	1.4779	0	5	4.275	1.4269	0.25	0.375	0.0357359	0.0345	0.25	0.219833		20.5	80.1	13.77	20.5	85.31	10.13	0	-0.0650437	-0.264343	-0.109795		1.3	4.05	1.63	7.38		66.16	62.32	80.03
EFDM54	CN	EFDM59	68	1	0	1	29.3	84	NA	NA	0	0	28	4		7	4.0525	1.5052	0	4.5	4.0925	1.4905	0	0.357143	0.00987045	0.0098	0	0.122314		15.5	85.41	13.495	15	82.4	10.095	0.0322581	0.0352418	-0.251945	-0.0614818		1.04	3.59	1.95	1.43		70.43	52.23	74
EFDM55	DM	EFDM77	85	0	1	1	25	95	6	None known	1	0	27	5		7	5.8475	1.0432	0	3.75	5.5475	1.0996	0.25	0.464286	-0.051304	-0.0541	0.25	0.220062		11	73.885	14.29	12	70.605	16.26	-0.0909091	0.0443933	0.137859	0.0304476		1.03	7	1.38	2.55		62.05	56.15	83.44
EFDM56	DM	EFDM69	83	1	1	1	29.5	73	6.5	Neuropathy	0	0	30	3		7	5.6275	1.084	2	6.5	5.7425	1.0623	2.5	0.0714286	0.0204354	0.02	0.25	0.11381		15	82.335	11.585	16	73.35	12.425	-0.0666667	0.109127	0.0725076	0.0383227							54.14	56.15	100
EFDM57	DM	EFDM53	65	0	0	1	25.3	106	5.4	None known	0	0	30	5		8	7.985	0.7639	0.5	4.5	10.135	0.6019	1	0.4375	0.269255	0.2121	1	0.549867		19.5	84.76	9.105	16	84.52	10.315	0.179487	0.00283152	0.132894	0.105071		1.08	3.77	1.69	7.98		77.5	61.11	83.44
EFDM58	DM	EFDM49	79	0	1	1	30.7	98	6	None known	1	1	27	5		7	5.37	1.1359	0	4.25	5.1975	1.1736	0	0.392857	-0.0321229	-0.0332	0	0.119886		8	87.75	9.615	12	73.58	12.565	-0.5	0.161481	0.306812	-0.0105687		0.95	5.92	1.42	8.45		62.05	52.96	100
EFDM59	DM	EFDM54	70	1	0	1	32.5	92	6.9	Retinopathy	0	0	29	13		9	4.605	1.3246	0	4.75	4.5575	1.3385	0	0.472222	-0.0103149	-0.0104	0	0.153941		20.5	80.885	11.175	21	77.915	11.955	-0.0243902	0.0367188	0.0697987	0.0273757		1.23	3.65	1.8	2.27		60.33	55.3	72.59
EFDM60	DM	EFDM66	77	0	1	1	25.2	129	5.7	Neuropathy	0	0	30	10		8	6.405	0.9524	0	6	6.25	0.976	0	0.25	-0.0241998	-0.0248	0	0.0750667		16	70.82	12.655	14.5	67.795	11.915	0.09375	0.0427139	-0.0584749	0.0259963		1.18	4.39	1.55	5.65		61.61	55.3	69.16
EFDM61	DM	EFDM75	81	0	1	1	36.6	202	7.7	None known	0	0	30	6		6	8.7125	0.7001	0.75	3	8.38	0.7279	0.75	0.5	-0.0381636	-0.0397	0	0.153433		15	84.585	10.15	11	79.78	10.32	0.266667	0.0568068	0.0167488	0.113407		0.84	6.95	1.09	6.05		50.01	54.49	66.43
EFDM62	DM	EFDM74	60	0	1	1	31.4	96	6.5	None known	0	0	30	3		8	4.16	1.4663	0.25	4.25	3.8075	1.6021	1.25	0.46875	-0.0847356	-0.0926	4	1.45872		7.5	80.855	10.54	11.5	77.565	10.54	-0.533333	0.0406901	0	-0.164214		1.18	3.76	1.65	3.86		57.99	57.04	100
EFDM63	DM	EFDM70	69	1	1	1	36.5	199	7.2	None known	0	0	28	10		6	4.9525	1.2317	0.5	5	4.9675	1.228	1	0.166667	0.00302877	0.003	1	0.389889		8.5	83.695	10.755	11.5	82.48	10.725	-0.352941	0.014517	-0.0027894	-0.113738		1.06	2.7	1.57	1.52		67.42	47.56	63.36
EFDM64	CN	EFDM18	77	0	0	0	21.1	87	NA	NA	0	0	30	1		7	4.575	1.3333	0	5.75	4.8375	1.261	0	0.178571	0.057377	0.0543	0	0.0776238		9.5	80.06	15.375	9.5	75.24	10.81	0	0.0602048	-0.296911	-0.0789019		0.96	4.65	1.3	3.79		62.51	56.15	68.19
EFDM65	CN	EFDM21	76	0	0	1	23.1	68	NA	NA	0	0	29	6		7	4.8825	1.2494	0.25	4.75	4.775	1.2775	0	0.321429	-0.0220174	-0.0225	-1	-0.23369		15	66.83	12.16	15.5	74.735	10.705	-0.0333333	-0.118285	-0.119655	-0.0904244		1.17	4.83	1.44	3.44		68.82	66.68	100
EFDM66	CN	EFDM60	73	0	1	1	22.8	88	NA	NA	0	0	28	0		5	3.8625	1.5793	0	4	3.805	1.6032	0.25	0.2	-0.0148867	-0.0151	0.25	0.144967		12	70.16	19.325	15	67.18	27.555	-0.25	0.0424743	0.425873	0.0727825		1.38	2.45	1.67	2.43		70.43	59.99	100
EFDM67	CN	EFDM03	67	0	1	1	26	82	NA	NA	0	0	30	0		9	4.5275	1.3473	0	6.25	4.275	1.4269	0	0.305556	-0.0557703	-0.0591	0	0.0821519		17	69.62	14.145	17.5	81.275	10.37	-0.0294118	-0.167409	-0.266879	-0.154566		1.3	3.67	1.77	4.72		74.59	68.5	89.31
EFDM68	CN	EFDM17	82	0	0	0	21.5	82	NA	NA	0	0	29	2		5	6.71	0.9091	0	4.75	7.2175	0.8452	0.25	0.05	0.0756334	0.0703	0.25	0.123433		13	90.425	9.16	12.5	83.145	12.065	0.0384615	0.0805087	0.31714	0.14537		1.06	5.47	1.18	5.22		64.48	65.07	100
EFDM69	CN	EFDM56	78	1	1	1	27.3	124	NA	NA	0	0	29	2		9	5.6275	1.084	1.5	6	5.93	1.0287	1.75	0.333333	0.0537539	0.051	0.1667	0.183678		20	87.66	7.865	22.5	74.69	9.96	-0.125	0.147958	0.26637	0.0964427							51.87	57.97	74
EFDM70	CN	EFDM63	68	1	1	1	28	102	NA	NA	0	0	30	3		7	3.6775	1.6587	0.25	4.5	4.005	1.5231	0.25	0.357143	0.0890551	0.0818	0	0.146314		14	80.145	11.115	17.5	71.455	11.37	-0.25	0.108428	0.022942	-0.0395432		1.34	4.82	2.43	6.1		58.95	100	70.43
EFDM71	CN	EFDM09	66	0	1	1	28.3	89	NA	NA	0	0	29	2		8	3.515	1.7354	0	5.5	3.72	1.6398	0	0.3125	0.0583215	0.0551	0	0.122533		17.5	88.77	8.78	18.5	85.53	10.295	-0.0571429	0.0364988	0.172551	0.0506357		1.21	5.63	1.44	3.27		73.39	62.32	100
EFDM72	CN	EFDM12	76	0	1	0	28.3	86	NA	NA	1	0	30	0		5	5.9575	1.0239	0	4	6.595	0.9249	0.25	0.2	0.107008	0.0967	0.25	0.182233		9	86.775	9.505	8	78.265	9.94	0.111111	0.0980697	0.0457654	0.0849821							56.18	57.04	77.57
EFDM73	CN	EFDM48	87	1	1	1	28.7	113	NA	NA	0	1	27	5		5	9.11	0.6696	1	2.5	8.5275	0.7153	1.25	0.5	-0.0639407	-0.0683	0.25	0.227233		8.5	85.415	9.22	10	68.27	13.665	-0.176471	0.200726	0.482104	0.168786		0.76	4.93	1.07	4.45		67.42	56.15	62.65
EFDM74	CN	EFDM62	66	0	1	1	27.5	98	NA	NA	0	0	30	0		8	4.9825	1.2243	0	8	4.885	1.2487	0	0	-0.0195685	-0.02	0	-0.00666667		13.5	72.425	11.825	15.5	62.45	11.39	-0.148148	0.137729	-0.0367865	-0.0157353		1.21	4.55	1.31	4.24		63.96	55.3	83.44
EFDM75	CN	EFDM61	82	0	1	1	25	59	NA	NA	0	1	30	12		7	5.5	1.1091	0.5	5.25	5.0775	1.2014	0.5	0.25	-0.0768182	-0.0832	0	0.0556		13	84.795	10.23	12.5	82.695	9.135	0.0384615	0.0247656	-0.107038	-0.0146037		1.07	4.5	1.47	5.06		62.98	52.96	65.62
EFDM76	CN	EFDM29	74	1	1	0	32.1	96	NA	NA	0	0	28	18		7	9.3575	0.6519	0.25	5	9.8525	0.6191	0	0.285714	0.0528987	0.0502	-0.25	0.0286381		6.5	59.97	13.725	5	55.26	15.775	0.230769	0.0785393	0.149362	0.15289							59.13	32.02	75.63
EFDM77	CN	EFDM55	84	0	1	1	31.9	76	NA	NA	0	1	29	4		7	7.6975	0.7925	0.25	5.25	7.8125	0.7808	0	0.25	0.0149399	0.0147	-0.25	0.0049		17	90.025	8.32	12.5	87.175	9.975	0.264706	0.0316579	0.198918	0.165094		0.74	5.26	0.87	6.51		57.62	59.99	83.44
EFDM78	CN	EFDM52	61	0	1	1	21.4	86	NA	NA	0	0	30	2		5	4.0575	1.5034	0	3.75	4.0175	1.5184	0	0.25	-0.00985829	-0.01	0	0.08		26	82.86	11.245	23.5	76.495	15.95	0.0961538	0.0768163	0.418408	0.197126		1.47	4.67	1.82	2.77		72.31	62.32	80.03
EFDM79	CN	EFDM40	64	1	1	1	32.9	90	NA	NA	0	0	30	0		8	3.5	1.7429	0	5.5	3.52	1.733	0	0.3125	0.00571429	0.0057	0	0.106067		21	81.49	10.37	18	83.66	10.91	0.142857	-0.026629	0.0520733	0.0561005		1.27	4.32	1.95	6.58		73.39	50.15	100
EFDM80	CN	EFDM32	82	1	1	0	28.4	85	NA	NA	0	0	29	9		5	4.6325	1.3168	0	3.25	4.6575	1.3097	0	0.35	0.00539665	0.0054	0	0.118467		6.5	76.625	11.345	7.5	78.735	19.8	-0.153846	-0.0275367	0.745262	0.18796		1.36	15.91	1.76	0.68		74.59	48.83	83.44
0=female; -HTN; < college education; -falls
1=male; +HTN; ≥ college education; +falls
